# Supplementary material for: Pupal Age Estimation of Sarcophaga peregrina (Diptera: Sarcophagidae) at Different Constant Temperatures Utilizing ATR-FTIR Spectroscopy and Cuticular Hydrocarbons
Source: Insects. 2023 Jan 31;14(2):143. doi: 10.3390/insects14020143 (PMC9965786; doi:10.3390/insects14020143)
Supplement: Supplementary file 1 [file insects-14-00143-s001.zip]

Archive with 2 entries (2 files):
- insects-supplementary-Figure.pdf
- insects-supplementary-Table.xlsx
