# Supplementary material for: Pupal Age Estimation of Sarcophaga peregrina (Diptera: Sarcophagidae) at Different Constant Temperatures Utilizing ATR-FTIR Spectroscopy and Cuticular Hydrocarbons
Source: Insects. 2023 Jan 31;14(2):143. doi: 10.3390/insects14020143 (PMC9965786; doi:10.3390/insects14020143)
Supplement: Supplementary file 1 [file insects-14-00143-s001.zip › insects-supplementary-Table.xlsx]

## Sheet: Table S1
Table S1. CHCs profile of S. peregrina pupal at different constant temperatures
			The relative amounts of hydrocarbons of S. peregrina pupal tissue at different constant temperatures / %
			20℃ constant temperature group																25℃ constant temperature group										30℃ constant temperature group
Peak number	Peak-identification	Kovats-Index	1 day (n=4)	2 day (n=4)	3 day (n=4)	4 day (n=4)	5 day (n=4)	6 day (n=4)	7 day (n=4)	8 day (n=4)	9 day (n=4)	10 day (n=4)	11 day (n=4)	12 day (n=4)	13 day (n=4)	14 day (n=4)	15 day (n=4)	16 day (n=4)	1 day (n=4)	2 day (n=4)	3 day (n=4)	4 day (n=4)	5 day (n=4)	6 day (n=4)	7 day (n=4)	8 day (n=4)	9 day (n=4)	10 day (n=4)	1 day (n=4)	2 day (n=4)	3 day (n=4)	4 day (n=4)	5 day (n=4)	6 day (n=4)	7 day (n=4)	8 day (n=4)
1	C11	1100	0.64±0.07	0.85±0.18	0.94±0.17	0.57±0.11	0.55±0.1	0.73±0.09	0.66±0.08	0.6±0.16	0.68±0.21	0.92±0.16	0.91±0.34	0.77±0.18	0.73±0.2	1.18±0.06	1.24±0.24	1.07±0.25	0.61±0.15	0.52±0.15	0.52±0.08	0.68±0.02	0.62±0.1	0.55±0.08	1.04±0.18	0.93±0.13	0.84±0.14	0.91±0.05	0.69±0.08	0.61±0.21	0.59±0.11	0.66±0.11	0.54±0.04	0.58±0.07	0.51±0.17	-
2	C13	1300	0.84±0.16	0.91±0.1	0.85±0.08	1.04±0.09	0.95±0.14	0.87±0.16	0.65±0.08	0.98±0.15	0.85±0.17	1.02±0.04	1.03±0.11	1.11±0.11	1.25±0.09	0.98±0.11	1.05±0.18	0.97±0.21	1.6±0.91	1.35±0.69	0.8±0.06	0.83±0.18	0.72±0.15	0.73±0.08	1.48±0.09	1.54±0.06	1.41±0.25	1.48±0.09	1.35±0.14	1.49±0.18	1.45±0.04	1.59±0.1	1.47±0.06	1.42±0.16	1.27±0.1	1.11±0.18
3	C14	1400	2.29±0.44	2.85±0.09	2.65±0.13	2.45±0.13	2.47±0.19	2.55±0.39	2.83±0.49	2.47±0.07	2.28±0.43	2.87±0.11	2.76±0.5	2.82±0.26	2.91±0.2	3.02±0.25	2.92±0.19	2.77±0.5	2.1±0.43	3.38±0.38	3.93±0.31	4±0.18	3.65±0.27	3.57±0.36	4.08±0.28	3.94±0.2	3.32±0.51	3.68±0.32	3.23±0.24	3.56±0.28	3.36±0.06	3.73±0.24	3.35±0.31	3.34±0.34	3.09±0.34	2.8±0.21
4	2-Methyl-C14	1467	1.93±0.91	1.77±0.18	1.7±0.08	1.72±0.16	1.69±0.1	1.62±0.27	1.15±0.16	1.79±0.12	1.48±0.27	1.89±0.06	1.83±0.14	1.98±0.07	1.92±0.1	1.99±0.18	1.96±0.1	1.85±0.37	2.15±1.16	1.77±0.47	1.54±0.07	1.5±0.13	1.69±0.23	1.61±0.07	1.54±0.05	1.18±0.05	1.52±0.28	1.72±0.15	1.5±0.3	1.8±0.1	1.81±0.19	1.92±0.22	1.82±0.21	1.76±0.19	1.67±0.22	1.4±0.1
5	8-Methyl-C15	1552	3.07±2.06	1.7±0.11	1.55±0.11	1.48±0.32	1.29±0.09	1.44±0.19	1.35±0.19	1.38±0.08	1.24±0.25	1.53±0.11	1.55±0.2	1.48±0.14	1.42±0.21	1.61±0.03	1.63±0.15	1.51±0.29	3.08±2.08	1.09±0.39	1.32±0.13	1.5±0.31	1.58±0.48	1.22±0.15	1.53±0.17	1.37±0.04	1.37±0.27	1.36±0.08	1.38±0.19	1.31±0.21	1.39±0.1	1.5±0.23	1.3±0.17	1.23±0.13	1.14±0.11	1.03±0.05
6	4-Methyl-C15	1561	2.61±1.03	2.3±0.21	2.18±0.16	2.08±0.3	1.96±0.05	2.06±0.27	1.94±0.33	2.08±0.16	1.76±0.34	2.29±0.1	2.15±0.17	2.31±0.07	2.17±0.1	2.27±0.12	2.27±0.2	2.13±0.4	2.6±1.09	1.28±0.46	1.74±0.08	1.84±0.18	2.07±0.29	1.85±0.14	1.98±0.08	1.99±0.19	1.79±0.3	1.95±0.14	1.86±0.11	1.98±0.18	2±0.19	2.11±0.33	1.94±0.27	1.87±0.22	1.78±0.24	1.5±0.08
7	C16	1600	2.18±0.4	2.85±0.38	2.73±0.28	2.54±0.32	2.56±0.07	2.53±0.33	2.04±0.31	2.7±0.25	2.23±0.4	2.9±0.19	2.63±0.21	2.95±0.08	2.81±0.17	3.12±0.24	3.09±0.37	2.84±0.54	2±0.46	1.46±0.5	2.09±0.1	2.12±0.07	2.51±0.39	2.36±0.21	2.32±0.1	2.58±0.45	2.16±0.38	2.53±0.31	2.27±0.09	2.67±0.23	2.59±0.3	2.75±0.4	2.57±0.42	2.45±0.32	2.44±0.4	1.98±0.12
8	8-Methyl-C16	1644	2.06±0.37	2.75±0.38	2.7±0.25	2.48±0.29	2.59±0.09	2.5±0.34	2.01±0.32	2.66±0.23	2.23±0.36	2.84±0.18	2.61±0.21	2.89±0.06	2.7±0.17	3.01±0.2	2.91±0.3	2.75±0.55	1.86±0.47	1.35±0.69	2.1±0.09	2.11±0.08	2.51±0.32	2.34±0.2	2.33±0.07	2.53±0.38	2.16±0.35	2.51±0.26	2.23±0.11	2.58±0.26	2.5±0.28	2.71±0.42	2.48±0.42	2.41±0.28	2.34±0.36	1.94±0.11
9	C17	1700	8.76±0.47	10.16±1.37	9.81±0.97	9.62±1.21	9.46±0.24	9.28±1.14	9.01±1.54	10.12±0.87	8.32±1.42	10.69±0.69	9.72±0.74	10.89±0.51	10.31±0.68	11.7±0.7	11.41±1.38	10.4±1.94	8.33±1.29	2.25±0.72	3.58±0.09	3.66±0.18	4.39±0.65	3.95±0.42	4.02±0.19	4.48±0.64	3.79±0.67	4.43±0.44	3.85±0.13	4.39±0.4	4.35±0.57	4.65±0.77	4.17±0.74	3.99±0.44	4.04±0.77	3.28±0.18
10	9-Methyl-C17	1743	2.91±1.53	2.14±0.11	2.03±0.14	1.83±0.23	1.78±0.09	1.85±0.27	1.53±0.24	1.92±0.13	1.6±0.27	2.01±0.15	1.91±0.21	2.01±0.11	1.84±0.18	2.16±0.11	2.12±0.26	1.92±0.37	2.72±1.42	2.04±1.04	3.48±0.13	3.83±0.52	4.51±0.8	3.79±0.35	4.29±0.34	4.37±0.44	3.92±0.71	4.33±0.38	3.92±0.12	4.29±0.52	4.29±0.45	4.64±0.72	4.09±0.7	4.03±0.47	3.9±0.66	3.25±0.19
11	6-Methyl-C17	1750	2.38±1.34	1.7±0.08	1.57±0.1	1.45±0.2	1.45±0.1	1.47±0.19	1.22±0.17	1.53±0.1	1.29±0.19	1.59±0.09	1.51±0.13	1.59±0.09	1.46±0.14	1.66±0.07	1.66±0.22	1.52±0.3	2.23±1.23	1.21±0.56	1.55±0.13	1.67±0.24	1.9±0.36	1.59±0.12	1.82±0.16	1.79±0.16	1.63±0.31	1.78±0.15	1.67±0.1	1.76±0.23	1.78±0.15	1.69±0.61	1.7±0.26	1.61±0.16	1.56±0.2	1.46±0.21
12	5-Methyl-C17	1756	2.88±1.66	2.02±0.13	1.92±0.15	1.77±0.28	1.71±0.11	1.78±0.23	1.46±0.18	1.88±0.13	1.54±0.23	1.92±0.14	1.81±0.17	1.94±0.13	1.79±0.2	2.04±0.08	2.01±0.21	1.83±0.36	2.88±1.66	1.11±0.42	1.28±0.11	1.36±0.18	1.51±0.27	1.25±0.11	1.42±0.13	1.37±0.13	1.26±0.23	1.37±0.12	1.58±0.07	1.37±0.17	1.43±0.11	1.5±0.27	1.33±0.24	1.26±0.15	1.24±0.18	1.06±0.06
13	C18	1800	-	-	-	-	-	-	-	-	-	-	-	-	-	-	-	-	2.32±0.27	1.64±0.88	2.43±0.13	2.84±0.11	3±0.08	2.8±0.27	3.12±0.06	3.3±0.47	2.69±0.53	3.01±0.54	2.52±0.16	2.83±0.34	2.64±0.32	2.98±0.34	2.87±0.63	2.67±0.23	2.64±0.62	1.95±0.23
14	3-Methyl-C18	1875	1.65±0.16	2.08±0.22	1.99±0.19	1.75±0.17	1.79±0.06	1.75±0.24	1.42±0.25	1.93±0.19	1.56±0.26	1.98±0.14	1.82±0.15	2±0.09	1.84±0.13	2.1±0.15	2.05±0.28	1.89±0.39	0.8±0.13	1.7±0.38	1.14±0.11	1.11±0.04	1.05±0.11	0.93±0.04	1.07±0.06	1.04±0.05	0.93±0.17	1.05±0.09	0.99±0.07	1.05±0.2	0.99±0.09	1.12±0.18	0.96±0.14	0.98±0.1	0.91±0.11	0.78±0.07
15	C19:1	1893	2.12±0.25	2.3±0.09	2.17±0.12	2.18±0.17	2.42±0.72	2.1±0.24	2.09±0.4	2.36±0.12	2±0.77	2.77±0.17	2.7±0.53	3.2±0.59	2.79±0.34	4.12±0.81	3.55±0.23	2.9±0.19	1.64±0.17	1.53±0.65	1.89±0.18	1.83±0.1	2.16±0.3	1.89±0.25	1.93±0.09	2.06±0.29	1.8±0.33	2.04±0.25	1.86±0.08	2.07±0.27	2.01±0.25	2.16±0.37	1.95±0.41	1.86±0.24	1.85±0.31	1.54±0.1
16	C19	1900	2.16±0.2	2.39±0.29	2.27±0.17	2.17±0.26	2.13±0.13	2.08±0.26	1.68±0.25	2.29±0.2	1.79±0.27	2.28±0.13	2.1±0.21	2.33±0.08	2.12±0.14	2.49±0.17	2.47±0.35	2.18±0.4	1.88±0.3	1.68±0.77	2.03±0.09	2.08±0.16	2.09±0.11	2.22±0.23	2.69±0.35	2.93±0.25	3.07±0.46	3.03±0.34	1.91±0.16	2.06±0.12	2±0.17	2.23±0.18	2.15±0.32	2.22±0.16	2.43±0.35	2.14±0.28
17	10-Methyl-C19	1938	0.79±0.15	1.45±0.16	1.36±0.1	1.18±0.13	1.22±0.08	1.21±0.17	0.6±0.1	1.31±0.13	1.03±0.15	1.29±0.08	1.2±0.09	1.31±0.08	1.22±0.08	1.38±0.11	1.35±0.21	1.21±0.25	1.58±0.41	1.74±0.31	1.09±0.13	0.99±0.08	1.07±0.15	0.95±0.06	0.9±0.05	0.96±0.14	0.87±0.13	0.96±0.11	0.84±0.24	1.01±0.1	1±0.11	1.05±0.16	0.97±0.16	0.93±0.1	0.97±0.14	0.75±0.04
18	6-Methyl-C19	1951	2.24±0.52	2.05±0.21	1.94±0.15	1.88±0.34	1.71±0.05	1.77±0.19	1.18±0.19	1.94±0.06	1.47±0.27	1.95±0.1	1.87±0.23	1.92±0.1	1.75±0.13	2.11±0.25	2.01±0.27	1.82±0.36	1.87±0.61	1.57±0.77	1.86±0.18	1.92±0.22	2.2±0.4	1.79±0.24	2.01±0.21	1.97±0.21	1.78±0.34	1.95±0.22	1.79±0.12	1.93±0.26	1.94±0.18	2.1±0.38	1.9±0.36	1.8±0.24	1.79±0.31	1.5±0.08
19	2-Methyl-C19	1969	2.08±1.21	1.12±0.06	1.06±0.06	0.81±0.12	0.85±0.14	0.96±0.11	1.46±0.2	0.87±0.1	0.79±0.12	0.84±0.03	0.86±0.09	0.83±0.08	0.79±0.09	0.96±0.05	0.92±0.12	0.83±0.15	1.59±1.13	1.87±0.37	0.91±0.17	0.82±0.09	0.82±0.17	0.63±0.06	0.66±0.07	0.64±0.08	0.59±0.12	0.68±0.08	1.25±0.08	1.33±0.18	1.3±0.09	1.41±0.26	1.23±0.23	1.21±0.14	1.19±0.21	0.97±0.06
20	C20:1	1990	1.83±0.78	1.22±0.17	1.3±0.16	0.93±0.11	1±0.18	1.41±0.18	0.55±0.11	0.9±0.08	0.91±0.15	0.92±0.04	0.85±0.14	0.78±0.11	0.8±0.11	1.13±0.11	0.92±0.09	0.9±0.05	1.7±0.64	1.32±0.57	1.32±0.11	1.13±0.08	1.05±0.19	0.81±0.03	1.06±0.04	0.87±0.05	1.04±0.12	1.21±0.08	1.24±0.25	1.26±0.23	1.89±0.22	1.04±0.14	0.87±0.11	1.08±0.11	0.96±0.05	0.64±0.04
21	C21:1	2098	1.42±0.13	1.49±0.07	3.12±0.3	1.07±0.11	1.23±0.24	1.08±0.15	1.02±0.22	1.21±0.15	0.75±0.35	1.15±0.1	1.37±0.43	1.16±0.08	1.07±0.1	1.18±0.09	1.14±0.17	1.02±0.19	0.88±0.13	4.5±0.45	2.59±0.46	2.07±0.1	1.85±0.16	1.64±0.19	2.29±0.38	2.29±0.2	2.84±0.91	2.53±0.35	1.5±0.19	1.49±0.24	1.4±0.09	1.59±0.22	1.56±0.43	1.46±0.15	1.87±0.39	1.66±0.15
22	4-Methyl-C21	2162	2.62±0.75	2.41±0.16	2.26±0.13	1.73±0.18	1.96±0.26	3.9±0.64	2.07±0.13	2.14±0.26	1.7±0.26	2.06±0.16	1.93±0.17	2.1±0.14	1.97±0.2	2.2±0.11	2.09±0.29	1.88±0.35	1.56±0.43	4.66±0.66	2.92±0.57	2.25±0.14	2.19±0.32	1.74±0.28	1.77±0.06	1.86±0.23	1.59±0.33	1.85±0.27	1.68±0.12	1.84±0.28	1.65±0.19	1.96±0.37	1.7±0.37	1.66±0.24	0.87±0.19	1.32±0.1
23	C22	2200	13.33±6.56	14.5±1.02	15.4±1.84	23.74±2.75	20.83±6.48	18.94±4.89	4.56±0.58	21.69±4.06	16.89±6.86	22.26±1.17	21.95±2.49	25.17±4.63	28.47±2.39	21.36±0.9	22.06±3.17	23.63±4.61	16.05±3.79	4.71±0.4	2.9±0.42	2.57±0.11	2.23±0.22	1.95±0.19	2.4±0.12	2.29±0.13	2.13±0.35	2.35±0.21	1.86±0.21	1.79±0.3	1.69±0.13	1.92±0.26	1.72±0.28	1.62±0.13	2.21±0.53	2.3±0.2
24	DiMethyl-C21	2207	-	-	-	-	-	-	-	-	-	-	-	-	-	-	-	-	6.79±10.21	9.65±8.54	13.29±2.82	9.49±1.86	11.09±0.54	15.32±5.79	12.57±0.36	15.28±0.93	17.94±5.97	17.90±3.67	12.43±3.89	21.54±3.56	21.9±3.2	20.61±4.52	23.79±4.46	25.95±3.4	26.08±1.49	27.6±3.13
25	C23	2300	2.23±0.19	2.66±0.2	2.52±0.21	1.98±0.17	2.94±1.53	2.42±0.2	6.42±1.07	2.28±0.41	2.61±0.64	2.5±0.12	2.29±0.29	2.39±0.28	2.36±0.31	3.25±0.6	3.36±0.31	3.1±0.39	1.67±0.27	2.64±0.42	2.88±0.26	2.75±0.08	2.44±0.2	2.24±0.15	3.18±0.38	3.13±0.26	3.06±0.3	3.32±0.2	2.14±0.2	2.06±0.39	2.02±0.17	2.28±0.28	1.97±0.31	1.95±0.15	3.76±1.39	5.17±0.39
26	Methyl-C23	2372	-	-	-	-	-	-	-	1.14±0.26	1.25±0.65	1.02±0.07	0.97±0.09	1.03±0.06	1.05±0.2	1.1±0.07	1.07±0.15	0.97±0.18	1.04±0.4	2.42±0.33	1.52±0.22	1.31±0.07	1.24±0.19	0.79±0.1	0.98±0.09	0.94±0.1	0.85±0.16	0.94±0.12	0.99±0.09	0.89±0.28	0.91±0.08	1.03±0.18	0.87±0.18	0.85±0.1	0.86±0.15	0.65±0.06
27	C24	2400	14.41±2.26	10.58±0.33	8.55±0.6	9.38±0.89	7.05±1.71	6.60±1.79	5.85±0.36	6.54±1.42	6.01±1.56	6.35±0.47	4.24±1.04	3.57±1.84	4.18±0.83	2.17±0.31	2.07±1.08	1.18±0.96	16.04±2.79	14.7±1.4	10.9±1.42	12.57±2.11	10.23±1.22	10.95±2.19	9.4±1.12	6.28±1.13	6.12±1.35	5.05±1.21	7.43±1.32	5.67±0.51	4.35±0.35	4.49±0.72	4.27±0.49	3.96±0.3	2.61±0.48	2.81±0.34
28	C25:1	2474	1.97±0.81	2.68±1.16	1.71±0.42	1.77±0.57	1.55±0.15	1.22±0.39	1.02±0.32	1.77±0.34	1.89±1.56	1.17±0.16	1.26±0.28	1.06±0.14	1.55±0.53	1.12±0.09	1.1±0.2	1.62±0.36	0.7±0.15	3.55±1	2.82±0.68	1.96±0.34	2.45±0.54	1.94±0.48	1.21±0.27	1.12±0.25	0.95±0.36	1.26±0.18	1.78±0.26	1.55±0.38	1.46±0.34	1.56±0.42	1.26±0.32	1.2±0.18	0.89±0.13	0.81±0.09
29	C25	2500	3.17±0.42	3.89±0.53	3.7±0.36	2.94±0.34	2.66±0.35	3.09±0.23	15.04±2.1	3.23±0.63	3.98±1.62	3.31±0.21	3.07±0.35	2.97±0.3	3.21±0.48	4.66±0.24	4.65±0.51	4.1±0.59	2.14±0.44	3.97±0.66	3.64±0.21	3.61±0.07	3.36±0.29	3.06±0.16	4.67±0.88	4.6±0.39	4.27±0.65	4.78±0.28	0.12±0.2	0.86±0.38	0.77±0.19	2.11±0.34	1.67±0.3	2.62±0.21	6.61±3.73	11.4±1.2
30	11-Methyl-C25	2536	1.27±0.11	1.54±0.15	1.44±0.14	1.25±0.11	1.44±0.22	1.26±0.28	1.22±0.19	1.58±0.35	2.33±1.96	1.4±0.1	1.29±0.08	1.43±0.07	1.49±0.28	1.48±0.1	1.43±0.2	1.28±0.25	2.19±0.52	0.81±0.36	1.85±0.22	1.61±0.08	1.57±0.17	1.38±0.18	1.28±0.06	1.27±0.18	1.08±0.2	1.23±0.17	0.95±0.21	1.36±0.29	1.22±0.13	1.31±0.19	1.14±0.21	1.1±0.13	1.13±0.18	0.89±0.03
31	2-Methyl-C25	2578	-	-	-	-	-	-	-	-	-	-	-	-	-	-	-	-	0.58±0.15	3.03±0.77	1.58±0.25	1.26±0.06	1.14±0.11	0.98±0.07	0.92±0.08	0.83±0.09	0.73±0.11	0.82±0.05	0.63±0.13	0.93±0.18	0.94±0.11	0.88±0.08	0.93±0.21	0.8±0.02	0.74±0.07	0.58±0.03
32	13-Methyl-C27	2734	1.52±0.14	1.67±0.05	1.56±0.07	1.51±0.13	1.29±0.13	1.39±0.19	1.43±0.27	1.59±0.23	1.45±0.47	1.49±0.06	1.31±0.16	1.46±0.03	1.59±0.23	1.43±0.03	1.42±0.07	1.32±0.2	0.79±0.11	2.78±0.27	1.85±0.1	1.41±0.1	1.18±0.07	1.11±0.13	0.97±0.08	1.3±0.28	0.83±0.11	0.93±0.06	1.64±0.07	1.22±0.2	0.86±0.14	1.01±0.09	1.54±0.27	0.92±0.09	0.88±0.03	0.71±0.09
33	DiMethyl-C29	2971	1.89±0.24	1.97±0.39	5.83±3.22	5.82±4.12	8.98±4.19	10.12±11.15	20.35±9.12	6.03±2.59	17.12±12.13	4.86±1.08	8.9±6.2	5.93±3.62	4.01±2.17	1.49±0.41	5.32±2.7	10.1±11.83	2.22±0.69	3.19±0.72	5.84±1.99	5.63±3.04	6.61±5.18	8.44±4.14	5.45±2.36	5.46±1.99	8.93±8.29	5.24±1.2	1.92±0.32	2.38±0.78	2.57±1.05	2.2±0.62	2.91±1.31	3.99±1.54	4.05±3.82	2.58±1.28
34	2,10-DiMeC31	3094	2.86±0.4	3.74±0.95	3.73±0.49	2.82±0.39	4.67±1.32	4.38±1.46	4.91±0.17	3.57±0.8	4.3±0.69	3.15±0.41	3.2±0.24	2.62±0.41	2.5±0.14	3.95±0.75	2.38±0.1	2.56±1.33	1.8±0.53	5.39±3.38	6.42±1.01	6.26±0.65	4.48±1.24	5.31±0.89	4.85±0.36	5.48±1.33	5.86±2.05	5.6±0.75	15.12±3.18	7.77±1.66	10.25±6.47	7.72±1.16	9.68±2.58	8.91±2.94	6.39±1.96	7.11±1.4
35	C32	3200	2.1±0.26	2.3±0.46	1.86±0.15	1.67±0.21	2.08±0.36	1.83±0.38	1.25±0.29	1.7±0.26	1.59±0.38	1.48±0.09	1.38±0.15	1.18±0.15	1.28±0.1	1.5±0.11	0.98±0.04	0.92±0.17	-	1.01±0.46	1.26±0.38	2.27±0.18	1.54±0.16	1.43±0.16	1.37±0.13	1.16±0.11	1.01±0.15	1.01±0.11	1.4±0.07	1.03±0.06	0.96±0.05	0.89±0.07	0.87±0.11	0.87±0.07	0.79±0.04	0.69±0.09
36	C33	3300	1.88±0.27	1.73±0.14	1.49±0.17	1.54±0.17	1.28±0.17	1.13±0.22	-	1.26±0.41	1.18±0.36	1.02±0.09	3±0.93	0.89±0.15	0.94±0.14	2.17±0.88	1.79±0.48	1.6±0.16	-	0.62±0.32	0.5±0.29	4.38±0.29	2.64±0.22	2.6±0.25	2.51±0.26	2.51±0.5	2.17±0.38	2.29±0.28	5.43±1.16	2.68±0.32	2.36±0.65	2.49±0.28	2.28±0.39	2.16±0.58	1.61±0.1	1.81±0.27
37	11,23-DiMethyl-C35	3557	3.92±0.6	4.21±0.49	4.09±0.67	2.84±0.44	2.46±0.26	2.7±0.34	-	2.51±0.34	1.9±0.47	2.26±0.13	2.02±0.34	1.91±0.26	1.71±0.22	1.88±0.19	1.56±0.14	1.43±0.24	-	0.51±0.16	0.63±0.42	0.78±0.47	2.67±0.4	2.29±0.34	2.86±0.41	2.34±0.35	1.7±0.27	0.91±0.08	2.03±0.3	1.59±0.39	1.37±0.14	1.43±0.25	1.17±0.04	1.25±0.05	0.94±0.02	0.84±0.04
-: Not detected or compounds with peak height percentage below 0.5%;

## Sheet: Table S2
Table S2. The CHC profiles with VIP>1 of PLS and OPLS-DA model.
PLS model									OPLS-DA model
20℃			25℃			30℃			20℃			25℃			30℃
CHCs	VIP value		CHCs	VIP value		CHCs	VIP value		CHCs	VIP value		CHCs	VIP value		CHCs	VIP value
C11	1.24539		C11	1.31079		2-Methyl C14	1.15961		C17	1.02497		C13	1.03707		9-Methyl C17	1.22723
8-Methyl C15	1.02487		C13	1.29033		6-Methyl C17	1.13152		C18	1.35545		C18	1.14138		6-Methyl C17	1.0124
4-Methyl C15	1.01712		4-Methyl C15	1.09069		C19	1.15995		C19	1.01513		10-Methyl C19	1.61036		C18	1.12327
2-Methyl C19	1.06748		5-Methyl C17	1.04318		10-Methyl C19	1.34304		10-Methyl C19	1.14121		4-Methyl C21	1.08655		10-Methyl C19	1.06224
C20:1	1.08571		C19:1	1.03113		C21:1	1.13571		C20:1	1.14793		C24	1.66943		6-Methyl C19	1.11161
C22	1.05473		6-Methyl C19	1.03359		4-Methyl C21	1.06402		4-Methyl C21	1.17582		C33	1.18998		2-Methyl C19	1.06835
C24	2.34106		C22	1.06323		DiMethyl-C21	1.12001		C24	1.64213		11,23-DiMethyl C35	1.51216		C20:1	1.05267
11,23-DiMethyl C35	2.12966		C24	1.4386		C23	1.60559		13-Methyl C27	1.31597					4-Methyl C21	1.15292
			C25	1.00121		C24	1.58072								C23	1.04917
			2,10-DiMeC31	1.29578		C25:1	1.38591								C24	1.54113
			11,23-DiMethyl C35	1.17209		C25	1.54115								C25	1.04386
						13-Methyl C27	1.3356								11-Methyl C25	1.00473
															13-Methyl C27	1.0522

## Sheet: Table S3
Table S3. The ATR-FTIR spectroscopy with VIP>1 of PLS and OPLS-DA model.
PLS model									OPLS-DA model
20℃			25℃			30℃			20℃			25℃			30℃
Wavenumber	VIP value		Wavenumber	VIP value		Wavenumber	VIP value		Wavenumber	VIP value		Wavenumber	VIP value		Wavenumber	VIP value
1045.24	2.28366		1022.1	2.29137		1025.95	1.19521		1045.24	1.51909		1068.38	1.57607		1047.17	1.40328
1043.31	2.2786		1024.02	2.28688		1024.02	1.19388		1047.17	1.5116		1066.45	1.55954		1045.24	1.40251
1047.17	2.23872		1020.17	2.26137		1027.88	1.19254		1043.31	1.49526		1070.31	1.55791		1049.09	1.38123
1041.38	2.22135		1025.95	2.25742		1022.1	1.18971		1049.09	1.47214		1064.52	1.53002		1043.31	1.37823
1049.09	2.14294		1049.09	2.23192		1029.81	1.18642		1041.38	1.4404		1072.24	1.49295		1051.02	1.35026
1039.45	2.10963		1051.02	2.22901		1020.17	1.1842		1051.02	1.39913		1062.59	1.48011		1041.38	1.34412
1051.02	1.99536		1047.17	2.2267		1031.74	1.17867		1039.45	1.35689		1060.67	1.39642		898.673	1.33579
1513.86	1.94479		1045.24	2.22225		1018.24	1.17713		1052.95	1.29853		1074.17	1.39206		1072.24	1.33066
1515.79	1.94444		1043.31	2.2197		1033.67	1.17137		1037.52	1.25799		898.673	1.37076		1070.31	1.33014
1037.52	1.94336		1027.88	2.21927		1016.31	1.16994		1066.45	1.2451		1018.24	1.3453		900.601	1.32933
1511.93	1.92843		1041.38	2.21877		898.673	1.16562		1068.38	1.23307		1045.24	1.34022		1074.17	1.32059
1510	1.91871		1039.45	2.21737		1035.59	1.16399		1064.52	1.23242		1043.31	1.33777		1068.38	1.31753
1517.71	1.91485		1037.52	2.21219		900.601	1.16324		1020.17	1.20311		1016.31	1.33211		1039.45	1.3154
1508.07	1.9068		1035.59	2.20507		1014.38	1.16234		1018.24	1.20188		1020.17	1.33085		1052.95	1.31201
1506.14	1.87889		1052.95	2.19349		1037.52	1.15755		1070.31	1.2015		1047.17	1.32937		902.53	1.31094
1519.64	1.87606		1033.67	2.19238		1047.17	1.15671		1062.59	1.1969		1041.38	1.32383		1076.09	1.30704
1504.22	1.86001		1029.81	2.19216		902.53	1.15499		1022.1	1.19546		900.601	1.32278		1066.45	1.30173
1066.45	1.85259		1018.24	2.18749		1045.24	1.15484		1054.88	1.19385		1022.1	1.31558		1037.52	1.29492
1502.29	1.85092		1031.74	2.18396		1049.09	1.15422		1016.31	1.19167		1049.09	1.3017		1078.02	1.28949
1500.36	1.84247		1054.88	2.07507		1039.45	1.15271		1743.35	1.18738		1039.45	1.30062		904.458	1.28911
1064.52	1.82969		1016.31	2.06555		1043.31	1.15205		1741.42	1.18388		1024.02	1.29946		1064.52	1.28095
1521.57	1.82813		1014.38	1.91033		1012.45	1.15183		1024.02	1.17924		1014.38	1.2933		1035.59	1.2802
1068.38	1.8267		1056.81	1.81071		1041.38	1.15067		1745.28	1.17759		1076.09	1.29105		1027.88	1.27777
1498.43	1.81112		1012.45	1.76282		1051.02	1.1488		1014.38	1.1738		1058.74	1.28158		1029.81	1.27757
1052.95	1.81073		1085.74	1.75485		904.458	1.1446		1739.49	1.16644		1025.95	1.27828		1031.74	1.27524
1523.5	1.79719		1087.66	1.7403		1072.24	1.14321		1035.59	1.16621		1037.52	1.27484		1054.88	1.27513
1525.43	1.78052		1083.81	1.72747		1070.31	1.14308		1747.2	1.16276		902.53	1.27029		1033.67	1.27428
1527.36	1.77359		1089.59	1.67049		1052.95	1.14005		1072.24	1.15601		1051.02	1.26134		1025.95	1.27334
1529.29	1.76709		1081.88	1.66311		1074.17	1.13978		1025.95	1.15456		1012.45	1.26045		1079.95	1.27059
1070.31	1.76196		1781.92	1.65029		1068.38	1.1391		1012.45	1.15147		1027.88	1.25159		906.387	1.27046
1531.21	1.75979		1010.53	1.64301		1010.53	1.13888		1060.67	1.14855		1035.59	1.24158		1024.02	1.264
1062.59	1.75746		1749.13	1.64263		906.387	1.13786		1749.13	1.14487		1010.53	1.23049		1062.59	1.26188
1533.14	1.74379		1801.2	1.64051		908.315	1.13472		1737.56	1.13711		1029.81	1.22378		908.315	1.25674
1496.5	1.73753		1747.2	1.64048		1066.45	1.13438		1010.53	1.12634		1052.95	1.21615		1081.88	1.2527
1035.59	1.73457		1783.85	1.63989		1076.09	1.13347		1027.88	1.1248		904.458	1.21335		1022.1	1.25131
1535.07	1.7175		1751.06	1.63456		910.244	1.13253		1751.06	1.12398		1033.67	1.2102		1056.81	1.25045
1537	1.68972		1758.78	1.6261		912.172	1.12978		1056.81	1.12383		1078.02	1.21015		910.244	1.24744
1538.93	1.66572		898.673	1.62543		1054.88	1.12942		1058.74	1.11327		1031.74	1.20569		1060.67	1.24723
1072.24	1.66126		1752.99	1.62497		1064.52	1.1283		1538.93	1.1122		1585.21	1.203		1058.74	1.24063
1060.67	1.65176		1745.28	1.62124		914.101	1.12662		1637.28	1.1094		1008.6	1.20137		912.172	1.24059
1494.57	1.64142		1756.85	1.62045		1078.02	1.12348		1540.86	1.10692		1056.81	1.19025		1020.17	1.23605
1054.88	1.63728		1760.7	1.61987		1008.6	1.12328		1537	1.10518		1587.14	1.18906		914.101	1.23437
1540.86	1.6283		1785.77	1.61923		1062.59	1.12277		1033.67	1.10506		1619.93	1.18884		1083.81	1.23131
1542.79	1.57662		1754.92	1.6162		1056.81	1.12078		1074.17	1.10486		1621.85	1.18136		916.029	1.22212
898.673	1.56875		1779.99	1.61423		916.029	1.11958		1735.63	1.10148		1054.88	1.18087		1018.24	1.21839
1058.74	1.55894		1799.27	1.60671		1060.67	1.11854		1639.21	1.10131		1328.72	1.18034		1085.74	1.21036
900.601	1.54913		1762.63	1.60481		1058.74	1.11699		1635.35	1.09934		970.027	1.1779		1016.31	1.20068
1544.71	1.54565		1787.7	1.60313		1079.95	1.11106		1008.6	1.0992		968.098	1.17789		917.958	1.19996
1492.65	1.54236		1743.35	1.60218		917.958	1.1078		1633.42	1.09904		1618	1.17584		1014.38	1.18447
1056.81	1.54209		1789.63	1.59328		1006.67	1.10633		1535.07	1.09861		1006.67	1.17351		1087.66	1.18409
902.53	1.54134		1791.56	1.5786		1081.88	1.09806		1631.5	1.09735		971.955	1.1673		919.886	1.17113
904.458	1.53632		1764.56	1.57595		919.886	1.09251		1029.81	1.09709		966.17	1.16677		1012.45	1.16513
1074.17	1.53127		1797.34	1.57348		1004.74	1.09032		1752.99	1.09451		1623.78	1.15777		1089.59	1.16
906.387	1.52917		1778.06	1.56832		1083.81	1.0837		1544.71	1.08959		906.387	1.15754		1101.16	1.15587
908.315	1.51936		1008.6	1.56556		1002.81	1.07745		1533.14	1.0893		973.884	1.15311		1103.09	1.15199
1033.67	1.51213		1793.49	1.56376		921.815	1.07738		1542.79	1.08894		1004.74	1.15137		1099.23	1.14493
910.244	1.50888		1079.95	1.56096		1085.74	1.0709		1546.64	1.08677		1589.07	1.15036		921.815	1.14161
1546.64	1.50659		1795.42	1.56023		1000.88	1.06687		1031.74	1.08482		1079.95	1.14755		1010.53	1.14119
912.172	1.49914		1741.42	1.55568		923.743	1.06275		1641.14	1.0812		964.241	1.14727		1091.52	1.13956
914.101	1.49475		1766.49	1.54868		1087.66	1.05855		1629.57	1.08069		1583.28	1.14392		1105.02	1.13902
916.029	1.49051		900.601	1.5375		998.954	1.05637		1621.85	1.07586		1002.81	1.13862		1097.31	1.13078
917.958	1.47864		1776.13	1.53305		925.672	1.05032		1623.78	1.07523		1616.07	1.13694		1093.45	1.12703
1490.72	1.46911		1091.52	1.52873		1089.59	1.04853		1531.21	1.07429		975.812	1.13668		1095.38	1.12404
919.886	1.45884		1006.67	1.52588		997.026	1.04497		1548.57	1.07334		1326.8	1.13666		1106.95	1.12322
1548.57	1.45152		1768.42	1.52482		1091.52	1.03995		1625.71	1.07155		1000.88	1.13362		923.743	1.11369
921.815	1.4368		1770.35	1.51861		927.6	1.03969		1627.64	1.07138		1330.65	1.13288		1008.6	1.11254
1488.79	1.41449		1772.28	1.51064		952.67	1.03683		1006.67	1.0711		998.954	1.12775		1108.88	1.10484
923.743	1.4112		1774.2	1.51034		950.742	1.03623		1733.7	1.06938		1743.35	1.12356		975.812	1.09389
1550.5	1.39231		1004.74	1.51027		1162.88	1.03499		1619.93	1.06863		1151.3	1.11905		977.741	1.09256
1076.09	1.38542		1002.81	1.50153		1160.95	1.03353		1754.92	1.06563		1087.66	1.11899		925.672	1.08823
1375.01	1.38362		1739.49	1.48812		1093.45	1.03351		1375.01	1.06506		1741.42	1.11746		1513.86	1.08586
925.672	1.37959		1000.88	1.47566		995.097	1.03269		1643.07	1.06416		1745.28	1.11719		1006.67	1.08311
1376.94	1.36935		902.53	1.45424		1164.8	1.0324		1376.94	1.06086		997.026	1.11658		1110.81	1.08158
1373.08	1.35467		1058.74	1.42819		929.529	1.03079		1373.08	1.05788		1089.59	1.11618		1515.79	1.07831
1486.86	1.35124		1078.02	1.42344		948.813	1.03004		1668.14	1.05786		1747.2	1.11603		973.884	1.07831
927.6	1.34193		998.954	1.41075		1587.14	1.02999		1076.09	1.05733		1153.23	1.11548		979.669	1.07237
1378.86	1.32513		1737.56	1.40633		1585.21	1.02978		1529.29	1.05679		977.741	1.11494		952.67	1.06755
1031.74	1.30887		904.458	1.37521		1095.38	1.02882		1550.5	1.05672		908.315	1.11487		950.742	1.06586
929.529	1.30208		1735.63	1.33437		1159.02	1.02878		1618	1.05372		962.313	1.1124		927.6	1.06123
1484.93	1.3009		1093.45	1.31135		954.599	1.02753		1644.99	1.05182		1625.71	1.1123		1004.74	1.05789
1552.43	1.29936		906.387	1.31101		977.741	1.02751		1666.21	1.04973		1149.38	1.11043		1112.73	1.05541
1371.15	1.29452		952.67	1.3068		975.812	1.02746		1731.78	1.04862		1081.88	1.1101		1145.52	1.05494
1380.79	1.27207		997.026	1.30441		1583.28	1.02664		1662.35	1.04815		1085.74	1.10685		1147.45	1.05368
931.457	1.25592		1733.7	1.29024		1097.31	1.02663		1756.85	1.04672		1749.13	1.10583		971.955	1.05323
1483	1.25194		954.599	1.28173		1589.07	1.02657		1664.28	1.04552		1504.22	1.10212		1517.71	1.05286
1454.07	1.24011		950.742	1.27841		1099.23	1.02641		1785.77	1.04491		1591	1.10134		948.813	1.05175
1078.02	1.23984		1731.78	1.26462		1101.16	1.02626		1646.92	1.04466		1155.16	1.10064		954.599	1.05157
1456	1.23318		1076.09	1.26431		1166.73	1.02604		1378.86	1.0445		1502.29	1.09973		1143.59	1.04992
1369.22	1.22184		1725.99	1.26329		1103.09	1.02343		1787.7	1.04411		1083.81	1.09862		1519.64	1.04901
1457.93	1.21457		1151.3	1.26259		931.457	1.0233		1725.99	1.04374		995.097	1.09589		1521.57	1.04835
1459.86	1.20875		908.315	1.26065		1157.09	1.02213		1724.06	1.04368		1492.65	1.09281		1511.93	1.0468
1461.79	1.20875		1727.92	1.25721		946.885	1.02202		1245.8	1.0434		1147.45	1.09118		1149.38	1.04541
1463.72	1.20851		1729.85	1.25232		979.669	1.02149		1004.74	1.04288		1490.72	1.09102		1585.21	1.04304
1452.15	1.20486		1149.38	1.25027		973.884	1.02145		1783.85	1.04272		1739.49	1.09087		981.598	1.04186
1481.07	1.20456		1153.23	1.24955		1105.02	1.0199		1660.42	1.04213		1751.06	1.08837		1002.81	1.03973
933.386	1.20391		1724.06	1.23264		993.169	1.01984		1243.87	1.04165		979.669	1.08685		1141.66	1.03889
1382.72	1.20267		1147.45	1.21942		1591	1.01903		1727.92	1.04154		1091.52	1.08565		1523.5	1.03845
1465.65	1.1965		956.527	1.21798		933.386	1.01783		1729.85	1.04151		1614.14	1.08548		929.529	1.03731
1554.36	1.19164		1155.16	1.21679		1106.95	1.01776		898.673	1.04138		910.244	1.0848		1531.21	1.03717
1467.57	1.16933		910.244	1.21387		1581.35	1.01732		1801.2	1.04134		1781.92	1.08453		1583.28	1.03649
1479.15	1.16631		948.813	1.20414		1155.16	1.01658		1722.13	1.04093		1506.14	1.0806		1529.29	1.03583
1450.22	1.16296		912.172	1.1706		1168.66	1.01633		1708.64	1.04077		1581.35	1.07795		946.885	1.03572
1029.81	1.14868		1145.52	1.16852		944.956	1.01565		1789.63	1.04058		1157.09	1.0748		1587.14	1.03556
935.314	1.14221		995.097	1.16611		1108.88	1.01551		1527.36	1.04047		912.172	1.07383		1533.14	1.03452
1448.29	1.13905		1157.09	1.1564		935.314	1.01383		1781.92	1.03988		1724.06	1.07235		1151.3	1.03372
1384.65	1.13747		1722.13	1.1509		981.598	1.01274		1799.27	1.03984		1801.2	1.07112		1114.66	1.03312
1477.22	1.13159		958.456	1.12991		1153.23	1.01216		1797.34	1.03974		1783.85	1.07055		1162.88	1.03291
1623.78	1.12796		914.101	1.11991		1745.28	1.01215		1795.42	1.03953		993.169	1.07002		1510	1.03222
1469.5	1.1258		1074.17	1.11388		1743.35	1.01206		1648.85	1.03944		1488.79	1.06911		1525.43	1.032
1621.85	1.12559		1143.59	1.09674		937.243	1.01176		1710.56	1.03919		1752.99	1.06762		1527.36	1.03152
1367.29	1.12521		1511.93	1.08995		943.028	1.0116		1791.56	1.03885		1145.52	1.06754		1247.73	1.03045
1556.29	1.12123		1513.86	1.08903		1110.81	1.0115		1793.49	1.03864		960.384	1.06604		1245.8	1.03008
1625.71	1.11808		946.885	1.08716		971.955	1.0115		1155.16	1.03831		1494.57	1.06503		1164.8	1.03
1079.95	1.1169		1159.02	1.08259		956.527	1.01055		1371.15	1.03824		914.101	1.06448		1249.66	1.02879
1619.93	1.11356		1720.21	1.07998		939.171	1.01009		1779.99	1.03787		1508.07	1.06325		1243.87	1.02826
1446.36	1.11337		1510	1.07648		941.099	1.01007		1247.73	1.03756		1779.99	1.06312		1160.95	1.02814
1618	1.08975		1515.79	1.06962		1151.3	1.00936		1706.71	1.03747		1500.36	1.0613		1000.88	1.02705
1627.64	1.08856		1060.67	1.06901		1579.43	1.0088		1778.06	1.03731		1758.78	1.06106		970.027	1.02496
1475.29	1.08562		1508.07	1.05687		1592.93	1.00834		1758.78	1.03694		981.598	1.05922		944.956	1.02469
1558.21	1.07694		916.029	1.05416		991.24	1.00779		1712.49	1.03681		1737.56	1.05783		1241.94	1.02443
1386.58	1.07571		960.384	1.05259		1741.42	1.00738		1157.09	1.03664		952.67	1.0569		1508.07	1.02422
1471.43	1.07319		1095.38	1.04303		1747.2	1.00734		1720.21	1.03604		1785.77	1.05687		1629.57	1.024
937.243	1.06885		971.955	1.04066		1521.57	1.007		1714.42	1.03599		950.742	1.05638		1153.23	1.02358
1444.43	1.06677		1517.71	1.04046		1149.38	1.00682		1650.78	1.03572		1760.7	1.05606		941.099	1.02351
1473.36	1.05328		970.027	1.03819		1112.73	1.00627		1776.13	1.03537		1799.27	1.05424		1139.73	1.02261
1616.07	1.03901		1718.28	1.03338		1519.64	1.00615		1716.35	1.03488		1756.85	1.05315		931.457	1.02257
1027.88	1.03755		1506.14	1.02922		1513.86	1.00519		1616.07	1.03454		1627.64	1.052		1589.07	1.0225
1629.57	1.0375		968.098	1.01805		1515.79	1.00461		1153.23	1.03447		1754.92	1.05013		956.527	1.02247
1081.88	1.03327		973.884	1.01611		1170.59	1.00457		1515.79	1.03445		1787.7	1.0494		1251.58	1.02227
1442.51	1.02874		1716.35	1.01145		1147.45	1.00418		1517.71	1.03402		1143.59	1.04837		943.028	1.02186
1438.65	1.02495		993.169	1.00738		1517.71	1.0036		900.601	1.03386		1789.63	1.04775		1240.01	1.02174
1440.58	1.02222		1504.22	1.00714		983.526	1.00332		1772.28	1.03343		1324.87	1.04755		1631.5	1.02164
1560.14	1.01774		1519.64	1.00636		1577.5	1.00282		1774.2	1.03333		1567.86	1.04701		1159.02	1.02118
1365.36	1.00994		1141.66	1.00472		1523.5	1.00239		1770.35	1.03326		1791.56	1.04604		939.171	1.02093
1388.51	1.00946		1714.42	1.00298		1739.49	1.00194		1768.42	1.03298		916.029	1.04578		1238.09	1.01938
1436.72	1.00829		962.313	1.00079		1114.66	1.00132		1766.49	1.03286		1247.73	1.04533		1166.73	1.01871
						1511.93	1.00116		1718.28	1.03276		1725.99	1.04524		1506.14	1.01785
						1145.52	1.00034		1764.56	1.03243		1793.49	1.04314		1155.16	1.01759
						1749.13	1.00031		1760.7	1.03235		1579.43	1.04307		937.243	1.01756
									1241.94	1.03216		1797.34	1.04298		1157.09	1.01658
									1658.49	1.03191		1778.06	1.04298		933.386	1.01646
									1762.63	1.0315		1159.02	1.04291		1236.16	1.01621
									1652.71	1.03115		1592.93	1.04241		935.314	1.01578
									975.812	1.0305		1762.63	1.04233		1116.59	1.01535
									1670.06	1.03042		991.24	1.0422		998.954	1.01473
									1159.02	1.02997		1795.42	1.0417		1234.23	1.01092
									1519.64	1.02919		1735.63	1.03798		1500.36	1.01068
									1654.64	1.02876		954.599	1.03728		1504.22	1.01063
									902.53	1.0285		1776.13	1.03622		1581.35	1.00821
									1656.57	1.02778		1774.2	1.03503		983.526	1.00813
									1552.43	1.02732		1510	1.035		1232.3	1.00687
									977.741	1.02728		1772.28	1.03469		1253.51	1.00645
									1525.43	1.02667		1722.13	1.03371		1633.42	1.0056
									973.884	1.02634		983.526	1.03367		1502.29	1.00485
									1249.66	1.02609		1486.86	1.03314		1591	1.0046
									1704.78	1.02577		1249.66	1.03305		1137.81	1.00382
									1151.3	1.02535		917.958	1.03294		1230.37	1.00079
									904.458	1.02336		1700.92	1.03176		1498.43	1.0005
									1513.86	1.02137		1612.21	1.0314		1716.35	1.00049
									1521.57	1.02049		1141.66	1.03061		1168.66	1.00048
									1078.02	1.02046		1637.28	1.03006		968.098	1.00022
									1160.95	1.0204		1332.58	1.03004
									1523.5	1.01966		958.456	1.0298
									1240.01	1.01773		948.813	1.02976
									906.387	1.01749		1245.8	1.02929
									1456	1.01745		1770.35	1.02925
									979.669	1.0163		1639.21	1.02793
									1380.79	1.01623		1764.56	1.0279
									971.955	1.01584		1093.45	1.02789
									1585.21	1.01571		919.886	1.02651
									1002.81	1.01547		1635.35	1.02585
									1587.14	1.01494		1698.99	1.02484
									1457.93	1.01435		1768.42	1.0241
									1589.07	1.01406		1629.57	1.02352
									1459.86	1.014		1766.49	1.02301
									1454.07	1.0135		956.527	1.02221
									1461.79	1.01233		1641.14	1.02167
									908.315	1.01189		1565.93	1.02054
									1614.14	1.01137		1498.43	1.02031
									1369.22	1.01086		989.312	1.02013
									1702.85	1.01084		1733.7	1.01883
									1149.38	1.01069		1633.42	1.01841
									1162.88	1.01002		1496.5	1.01805
									1591	1.00994		985.455	1.01724
									1251.58	1.00921		1569.78	1.01577
									1583.28	1.00748		1631.5	1.01542
									910.244	1.0072		987.383	1.0128
									1463.72	1.00612		1716.35	1.01174
									912.172	1.00359		1714.42	1.01116
									1671.99	1.00332		1577.5	1.01094
									970.027	1.00187		1643.07	1.01056
									914.101	1.00169		1702.85	1.01039
									1238.09	1.00149		1160.95	1.00939
									1511.93	1.00137		921.815	1.00887
									916.029	1.00058		1139.73	1.0087
												1648.85	1.00596
												1712.49	1.00451
												1720.21	1.0037
												1718.28	1.0033
												1646.92	1.00274
												1644.99	1.00235
												1511.93	1.00177
